# Supplementary material for: ACPNet: A Deep Learning Network to Identify Anticancer Peptides by Hybrid Sequence Information
Source: Molecules. 2022 Feb 24;27(5):1544. doi: 10.3390/molecules27051544 (PMC8912097; doi:10.3390/molecules27051544)
Supplement: Supplementary file 1 [file molecules-27-01544-s001.zip]

Archive with 1 entries (1 files):
- molecules-1563154-supplementary.pdf
